# Supplementary material for: Biomass estimation equations for mesquite trees in the Americas
Source: PeerJ. 2019 Apr 25;7:e6782. doi: 10.7717/peerj.6782 (PMC6487190; doi:10.7717/peerj.6782)
Supplement: Dataset S1 [file peerj-07-6782-s001.xlsx]

## Sheet: Data Mesquite 206 trees
Obs	db	agb
1	4.3	6.44
2	5	15.54
3	5.1	2.72
4	5.2	5.23
5	5.2	4.67
6	5.5	5.93
7	5.6	12.88
8	5.8	1.97
9	5.9	10.63
10	6	5.17
11	6	5.12
12	6	4.2
13	6	7.7
14	6.2	5.37
15	6.3	3.1
16	6.5	8.09
17	6.5	3.64
18	6.7	8.15
19	6.7	9.44
20	6.8	5.03
21	6.8	10.3
22	7	8.4
23	7	17.29
24	7	3.49
25	7.1	10.02
26	7.1	21.43
27	7.1	19.18
28	7.2	12.82
29	7.2	9.06
30	7.2	13.79
31	7.3	17.97
32	7.3	11.95
33	7.3	8.08
34	7.3	6.94
35	7.3	8.39
36	7.3	11.81
37	7.5	6.45
38	7.5	9.5
39	7.6	10.04
40	7.6	6.09
41	7.7	11.93
42	7.7	11.63
43	7.8	12.55
44	7.8	14
45	7.8	9.48
46	7.9	8.8
47	7.9	12.36
48	7.9	12.43
49	8.1	16.41
50	8.1	9.9
51	8.2	11.32
52	8.2	8.52
53	8.3	7.61
54	8.6	10.8
55	8.7	14.44
56	8.7	15.18
57	8.7	14.95
58	8.9	14.18
59	8.9	11
60	9	24.4
61	9	17.9
62	9.1	12.66
63	9.1	16.57
64	9.2	15.19
65	9.2	22.41
66	9.4	40.02
67	9.5	21.35
68	9.5	20.38
69	9.8	12.7
70	9.8	20.75
71	9.9	26.52
72	9.9	19.03
73	10	8.75
74	10	13.8
75	10	16.51
76	10	17.1
77	10	15.38
78	10.2	12.9
79	10.2	23.73
80	10.3	21.92
81	10.3	22.7
82	10.5	16.96
83	10.5	23.97
84	10.5	18.33
85	10.7	26.09
86	10.8	24.8
87	10.9	15.82
88	11	22.27
89	11	12.99
90	11	22.91
91	11.1	14.58
92	11.2	28
93	11.2	20.25
94	11.2	24.15
95	11.3	15.35
96	11.5	21.9
97	11.5	24.92
98	11.5	29.63
99	11.5	58.97
100	11.6	17.31
101	12	31.79
102	12.09	18.46
103	12.1	21.14
104	12.2	28
105	12.3	23.47
106	12.3	33.75
107	12.4	32.11
108	12.4	37.54
109	12.7	26
110	12.7	33.5
111	12.8	33
112	12.8	5.51
113	12.8	50.19
114	12.9	26.35
115	13	27.43
116	13.2	24.49
117	13.2	28.95
118	13.2	46.75
119	13.3	24.8
120	13.3	47.64
121	13.5	70.92
122	13.5	22.61
123	13.5	57.2
124	13.6	31.79
125	13.8	36
126	13.9	25.23
127	14	33
128	14	75.1
129	14	26.64
130	14.1	28.81
131	14.1	38.37
132	14.5	40.91
133	14.6	58.84
134	14.8	61.98
135	14.8	40.33
136	14.8	35.42
137	14.9	28.34
138	14.9	31.63
139	15	37.17
140	15.1	43
141	15.2	65.62
142	15.3	24.65
143	15.3	46
144	15.5	41.71
145	15.5	47.47
146	15.6	64
147	15.7	43
148	15.7	62.49
149	15.9	47
150	15.9	53.05
151	16.2	60.38
152	16.5	52.48
153	16.6	53.26
154	16.9	68.42
155	16.9	58.44
156	17	88.44
157	17.1	50.47
158	17.3	72.92
159	17.8	62
160	17.8	84.81
161	18.1	63.52
162	18.1	53.21
163	19.4	38.87
164	19.6	55.89
165	20.1	114.38
166	20.2	82.78
167	20.2	92.19
168	20.4	43.02
169	20.5	94.26
170	20.5	62.52
171	20.7	95
172	21.1	55.71
173	21.2	56.54
174	21.2	95.59
175	21.3	71.65
176	21.3	129.72
177	21.5	57.92
178	21.5	120.13
179	21.6	117.4
180	22.2	135.82
181	22.3	34.7
182	22.9	71.56
183	23	78.98
184	23.2	88.97
185	23.3	109.11
186	24.3	101.7
187	25.5	175.93
188	25.9	139.52
189	26	147.62
190	26	138.28
191	26.1	146.82
192	26.4	270.81
193	26.8	79.45
194	26.8	153.24
195	27	150.5
196	28.5	165.89
197	29.5	145.47
198	30	229.3
199	31.2	188.32
200	31.5	229.06
201	32.1	117.72
202	32.9	253
203	34.5	314.36
204	39	490.62
205	41.6	397.3
206	41.8	558.69
